# Supplementary material for: NGS-Based Analysis of Atypical Deep Penetrating Nevi
Source: Cancers (Basel). 2021 Jun 19;13(12):3066. doi: 10.3390/cancers13123066 (PMC8234376; doi:10.3390/cancers13123066)
Supplement: Supplementary file 1 [file cancers-13-03066-s001.zip]

Archive with 1 entries (1 files):
- cancers-1204772-supplementary.pdf
